# Supplementary material for: Episodic Future Thinking about Smoking-Related Illness: A Preliminary Investigation of Effects on Delay Discounting, Cigarette Craving, and Cigarette Demand
Source: Int J Environ Res Public Health. 2022 Jun 10;19(12):7136. doi: 10.3390/ijerph19127136 (PMC9223435; doi:10.3390/ijerph19127136)
Supplement: Supplementary file 1 [file ijerph-19-07136-s001.zip]

Archive with 1 entries (1 files):
- ijerph-1729882-supplementary.pdf
